# Supplementary material for: Alteration of TEAD1 Expression Levels Confers Apoptotic Resistance through the Transcriptional Up-Regulation of Livin
Source: PLoS One. 2012 Sep 24;7(9):e45498. doi: 10.1371/journal.pone.0045498 (PMC3454436; doi:10.1371/journal.pone.0045498)
Supplement: Table S1 — Primers and annealing temperatures for all the genes used in this study. (XLSX) [file pone.0045498.s003.xlsx]

## Sheet: Feuil1
Gene	Primer bank ID on the web site	Annealing temperature
	http://pga.mgh.harvard.edu/primerbank/index.html
TEAD1	11386151a3	61°C
Niap	4758752a3	62°C
c-iap1	4502141a1	64°C
c-iap2	33946285a2	64°C
Xiap	32528299a3	62°C
Apollon	10442822a3	64°C
Livin	11545910a3	61°C
RPL13	15431295a1	62°C
GAPDH	Forward 5’ GAGGTCGGAGTCAACGGATT	61°C
	Reverse 5’ TGACGGTGCCATGGAATTTG
